# Supplementary material for: Fibroblast-derived osteoglycin promotes epithelial cell repair
Source: NPJ Regen Med. 2025 Mar 25;10:16. doi: 10.1038/s41536-025-00404-3 (PMC11937367; doi:10.1038/s41536-025-00404-3)
Supplement: Supplementary file 2 — Supplementary Information [file 41536_2025_404_MOESM2_ESM.xlsx]

## Sheet: Sheet1
Class	Sub-class	Names	Proteins	Presence in EV-samples	Presence in SF-samples	Ratio of average abundancy (EV/SF)
Transmembrane or GPI-anchored proteins associated to plasma membrane and/or endosomes	Non-tissue specific	Tetraspanins	CD63	4/4	0/4	N/A
			CD81	4/4	4/4	79.28
			CD82	4/4	4/4	64.59
		Multi-pass membrane proteins (GNA*)	CD47	4/4	1/4	61.88
			GNAI2	4/4	4/4	8.15
			GNAI3	1/4	0/4	N/A
			GNA11	3/4	1/4	26.1
			GNAS	3/4	3/4	43.53
		MHC-class 1	HLA-A	4/4	4/4	40.5
			HLA-B	3/4	4/4	7.18
			HLA-C	3/4	4/4	1.42
			H2-K	0/4	0/4	N/A
			H2-D	0/4	0/4	N/A
			H2Q	0/4	0/4	N/A
		Integrins (ITGA*/ITGB*)	ITGA1	4/4	4/4	24.11
			ITGA2	4/4	3/4	23.86
			ITGA3	4/4	4/4	35.9
			ITGA5	4/4	4/4	6.75
			ITGAV	4/4	4/4	35.09
			ITGB1	4/4	4/4	34.79
			ITGB3	4/4	1/4	3.18
		Transferrin receptor	TFR2	0/4	0/4	N/A
		Lysosomal-associated membrane protein	LAMP1	4/4	4/4	20.2
			LAMP2	4/4	4/4	17.14
		Heparan sulfate proteoglycans (SDC*)	SDC1	4/4	4/4	32.55
			SDC2	4/4	1/4	8.81
			SDC4	4/4	4/4	9.03
			SDCBP	4/4	4/4	51.48
		EMMPRIN	BSG	4/4	4/4	23.22
		ADAM metallopeptidase domain 10	ADAM10	4/4	4/4	7.77
		GPI-anchored 5’nucleotidase	CD73 / NT4E	0/4	0/4	N/A
		Complement-binding proteins	CD55	4/4	3/4	6.43
			CD59	4/4	4/4	16.53
		Sonic Hedgehog	SHH	0/4	0/4	N/A
	Cell or Tissue specific	Epithelial cell	TSPAN8	0/4	0/4	N/A
		Leukocytes	CD37	0/4	0/4	N/A
			CD53	0/4	0/4	N/A
		Absent from NK and B cells	CD9	0/4	0/4	46.19
		Endothelial cells	PECAM1	0/4	0/4	N/A
		Breast cancer	ERBB2	4/4	4/4	N/A
		Epithelial cells	EPCAM	0/4	0/4	N/A
		Mesenchymal Stromal Cells	CD90 / THY1	0/4	0/4	69.01
		Immune cells	CD45 / PTPRC	0/4	0/4	N/A
		Platelets	CD41 / ITGA2B	4/4	3/4	N/A
			CD42a / GP9	0/4	0/4	N/A
		Red blood cells	GYPA	0/4	0/4	N/A
		Monocytes	CD14	0/4	0/4	N/A
		MHC class II	HLA-DR	0/4	0/4	N/A
			HLA-DP	0/4	0/4	N/A
			HLA-DQ	0/4	0/4	N/A
			H2-A*	0/4	0/4	N/A
		T cells	CD3*	0/4	0/4	N/A
		Neurons	AChE-S	0/4	0/4	N/A
			APP	4/4	4/4	0.53
		Erythrocytes	AChE-E	0/4	0/4	N/A
		Multi-drug resistance-associated protein	ABCC1	1/4	0/4	N/A
Cytosolic proteins recovered in EVs	With lipid or membrane protein-binding ability	ESCRT-I/II/III (CHMP*)	TSG101	4/4	2/4	12.1
			CHMP1B	3/4	1/4	44.63
			CHMP2A	3/4	0/4	N/A
			CHMP4B	3/4	0/4	N/A
			CHMP5	0/4	1/4	N/A
		Accessory proteins	ALIX	0/4	0/4	N/A
			VPS4A	0/4	0/4	N/A
			VPS4B	0/4	0/4	N/A
			ARRDC1	0/4	1/4	N/A
		Flotillins	FLOT1	4/4	3/4	32.85
			FLOT2	3/4	2/4	33.23
		Caveolins (CAV*)	CAV1	0/4	2/4	N/A
			CAVIN1	0/4	4/4	N/A
		Eps15 Homology Domain (EDH*)	EDH1	3/4	4/4	2.83
			EDH2	4/4	4/4	9.07
			EHD3	4/4	4/4	6.93
			EDH4	1/4	3/4	10.83
		Ras Homolog Family Member A	RHOA	2/4	4/4	0.9
		Annexins (ANX*)	ANXA1	4/4	4/4	2.45
			ANXA2	4/4	4/4	3.84
			ANXA3	0/4	1/4	N/A
			ANXA4	3/4	1/4	22.22
			ANXA5	4/4	4/4	0.31
			ANXA6	4/4	4/4	9.76
			ANXA7	2/4	1/4	3.82
			ANXA11	4/4	3/4	17.93
		Heat shock proteins	HSC70 / HSPA8	4/4	4/4	1.84
			HSP84 / HSP90AB1	4/4	4/4	0.25
		ADP-ribosylation factor 6	ARF6	0/4	0/4	N/A
		Syntenin	SDCBP	4/4	4/4	51.48
		Microtubule-associated Tau (neurons)	MAPT	0/4	0/4	N/A
	Promiscuous incorporation in EVs	Heat shock protein	HSP70 / HSPA1A	4/4	4/4	3.61
		Cytoskeleton (ACT* / TUB*)	ACTN1	4/4	4/4	0.22
			ACTN4	4/4	4/4	0.2
			ACTB	4/4	4/4	17.75
			ACTBL2	4/4	4/4	39.31
			ACTR2	3/4	4/4	0.93
			ACTR3	4/4	4/4	0.41
			ACTR5	2/4	0/4	N/A
			ACTR1A	4/4	4/4	1.61
			ACTR1B	0/4	4/4	N/A
			ACTA2	4/4	4/4	1.07
			ACTG1	4/4	4/4	0.84
			ACTL6A	0/4	4/4	N/A
			TUBA1A	4/4	4/4	0.87
			TUBA1B	4/4	4/4	1.51
			TUBA1C	4/4	4/4	5.11
			TUBA4A	4/4	4/4	8.7
			TUBAL3	0/4	3/4	N/A
			TUBB	4/4	4/4	1.75
			TUBB1	1/4	3/4	1.41
			TUBB2A	0/4	4/4	N/A
			TUBB2B	3/4	4/4	3.29
			TUBB3	4/4	4/4	1.31
			TUBB4B	4/4	4/4	1.62
			TUBB6	4/4	4/4	4.78
			TUBG1;TUBG2	0/4	1/4	N/A
		Enzymes	GAPDH	4/4	4/4	1.91
Major components of non-EV co-isolated structures	Lipoproteins (produced by liver, abundant in plasma, serum)	Lipoproteins	APOA1	4/4	4/4	0.31
			APOA2	0/4	0/4	N/A
			APOB	4/4	4/4	1.08
			APOB100	0/4	0/4	N/A
		Albumin	ALB	4/4	4/4	1.29
	Protein and protein/nucleic acid aggregates	Tamm-Horsfall protein	UMOD	0/4	0/4	N/A
		Ribosomal proteins (RPL* / RPS*)	RPL10	3/4	4/4	1.02
			RPL10A	3/4	4/4	0.43
			RPL11	4/4	4/4	1.7
			RPL12	2/4	4/4	0.17
			RPL13	0/4	4/4	N/A
			RPL13A	0/4	4/4	N/A
			RPL14	0/4	3/4	N/A
			RPL15	4/4	4/4	2.71
			RPL17	1/4	4/4	1.04
			RPL18	3/4	4/4	2.76
			RPL18A	3/4	4/4	7.12
			RPL19	1/4	4/4	0.35
			RPL22	0/4	4/4	N/A
			RPL23	1/4	4/4	2.57
			RPL23A	0/4	2/4	N/A
			RPL24	0/4	3/4	N/A
			RPL26	0/4	4/4	N/A
			RPL27	2/4	4/4	4.56
			RPL27A	1/4	4/4	14.2
			RPL28	3/4	4/4	0.89
			RPL29	2/4	4/4	3.64
			RPL3	4/4	4/4	3.01
			RPL30	0/4	4/4	N/A
			RPL31	0/4	4/4	N/A
			RPL32	0/4	2/4	N/A
			RPL34	0/4	3/4	N/A
			RPL35	0/4	1/4	N/A
			RPL35A	4/4	4/4	3.57
			RPL36	2/4	4/4	0.69
			RPL36A	2/4	1/4	3.95
			RPL37A	1/4	2/4	3.07
			RPL38	0/4	4/4	N/A
			RPL4	1/4	4/4	1.42
			RPL5	3/4	4/4	0.74
			RPL6	4/4	4/4	1.63
			RPL7	0/4	3/4	N/A
			RPL7A	1/4	4/4	1.18
			RPL8	4/4	4/4	2.18
			RPL9	0/4	3/4	N/A
			RPLP0	4/4	4/4	0.48
			RPLP1	0/4	4/4	N/A
			RPLP2	0/4	3/4	N/A
			RPS10	0/4	4/4	N/A
			RPS11	4/4	4/4	2.83
			RPS13	1/4	4/4	1.83
			RPS14	4/4	4/4	3.32
			RPS15A	1/4	4/4	0.52
			RPS16	3/4	4/4	2.97
			RPS17	0/4	3/4	N/A
			RPS18	4/4	4/4	2.54
			RPS19	0/4	1/4	N/A
			RPS2	4/4	4/4	2.66
			RPS20	2/4	4/4	2.63
			RPS21	0/4	3/4	N/A
			RPS23	2/4	4/4	0.84
			RPS25	3/4	4/4	2.24
			RPS26	3/4	4/4	7.64
			RPS27L	4/4	4/4	1.68
			RPS28	0/4	4/4	N/A
			RPS3	4/4	4/4	2.17
			RPS3A	1/4	4/4	4.86
			RPS4X	4/4	4/4	4.49
			RPS5	3/4	4/4	3.13
			RPS6	3/4	4/4	3.13
			RPS7	1/4	4/4	11.85
			RPS8	4/4	4/4	2.94
			RPS9	3/4	4/4	3.28
			RPSA	4/4	4/4	1.42
Transmembrane, lipid bound and soluble proteins associated to other intracellular compartments than PM/endosomes	Nucleus	Histones	HIST1H2BK;H2BFS;HIST1H2BD;H2BC4;	3/4	4/4	4.04
			HIST2H2BF;HIST1H2BH;HIST1H2BN;
			HIST1H2BM;HIST1H2BL
			HIST1H2BJ;HIST1H2BO;	4/4	4/4	3.31
			HIST1H2BB;HIST2H2BE
			HIST1H1B	2/4	2/4	11.31
			HIST1H1C	2/4	3/4	2.12
			HIST1H1E	3/4	4/4	2.47
		Lamin A	LMNA	4/4	4/4	0.32
	Mitochondria	Inner Membrane Mitochondrial Protein	IMMT	0/4	0/4	N/A
		Cytochrome C1	CYC1	0/4	0/4	N/A
		Translocase Of Outer Mitochondrial Membrane 20	TOMM20	0/4	0/4	N/A
	Secretory pathway	Calnexin	CANX	4/4	4/4	1.56
		Heat Shock Protein 90 Beta Family Member 1	HSP90B1	4/4	4/4	0.11
		Heat Shock Protein Family A Member 5	HSPA5	4/4	4/4	0.76
		Golgin A2	GOLGA2	0/4	0/4	N/A
	Other	Autophagy related 9A	ATG9A	0/4	0/4	N/A
		Actins	ACTN1	4/4	4/4	0.22
			ACTN4	4/4	4/4	0.2
		Cytokeratin 18	KRT18	1/4	4/4	5.05
Secreted proteins recovered with EVs	Cytokines and growth factors	Transforming Growth Factor Beta 1	TGFB1	4/4	4/4	0.6
		Transforming Growth Factor Beta 2	TGFB2	0/4	4/4	N/A
		Interferon Gamma	IFNG	0/4	0/4	N/A
		Vascular Endothelial Growth Factor A	VEGFA	0/4	0/4	N/A
		Fibroblast Growth Factor 1	FGF1	0/4	0/4	N/A
		Fibroblast Growth Factor 2	FGF2	0/4	0/4	N/A
		Platelet-Derived Growth Factor	PDGFC	2/4	4/4	0.16
			PDGFD	1/4	4/4	0.45
		Epidermal Growth Factor	EGF	0/4	0/4	N/A
		Interleukin-6	IL6	0/4	3/4	N/A
	Adhesion and extracellular matrix proteins	Fibronectin 1	FN1	4/4	4/4	0.68
		Collagen (COL*)	COL1A1	4/4	4/4	15.96
			COL1A2	4/4	4/4	8.6
			COL2A1	4/4	4/4	10.22
			COL3A1	4/4	4/4	10.62
			COL4A1	4/4	4/4	1.96
			COL4A2	4/4	4/4	1.43
			COL5A1	4/4	4/4	3.29
			COL5A2	4/4	4/4	2.13
			COL6A1	4/4	4/4	4.84
			COL6A2	4/4	4/4	6.59
			COL6A3	4/4	4/4	6.29
			COL7A1	4/4	4/4	9.2
			COL8A1	0/4	4/4	N/A
			COL10A1	0/4	4/4	N/A
			COL14A1	1/4	3/4	0.5
			COL15A1	4/4	4/4	17.7
			COL18A1	4/4	4/4	16.45
		Milk Fat Globule EGF	MFGE8	4/4	4/4	29.79
		Galectin3-binding protein	LGALS3BP	4/4	4/4	1.96
		CD5 molecule like	CD5L	0/4	0/4	N/A
		Fetuin-A	AHSG	4/4	4/4	0.15
