# Supplementary material for: Fibroblast-derived osteoglycin promotes epithelial cell repair
Source: NPJ Regen Med. 2025 Mar 25;10:16. doi: 10.1038/s41536-025-00404-3 (PMC11937367; doi:10.1038/s41536-025-00404-3)
Supplement: Supplementary file 3 — Supplementary Information [file 41536_2025_404_MOESM3_ESM.xlsx]

## Sheet: Sheet1
Protein ID	EV1	EV2	EV3	EV4	SF1	SF2	SF3	SF4
A2M	2.09963e+06	3.56191e+06	3.88759e+06	11037333	4.32588e+06	8.21813e+06	2444535	5.13635e+06
AARS	45520.3	29067.8	44199.2	219898	64920.8	67642.2	54782.3	41570
ABI3BP	131090	333474	198257	108286	11211.6	10576.5	9391.09	16823.6
ACAN	78561.6	236120	139433	264260	4769.55	30119.3	6633.27	15694.5
ACLY	14380.7	16095.1	22420.3	8043.2	23555.5	24985	27074.4	17996.7
ACO1	18221.3	15541.8	21846.9	14677	18126.1	10717.6	15789.3	14670.5
ACTA2	132490	50613.3	219056	47841.1	117933	96085.4	101587	104589
ACTB	627146	257650	1.23755e+06	281831	32894	42098.5	30355.2	30079.8
ACTBL2	274252	880208	5.52828e+06	1.24932e+06	49245.1	75310.8	67726.2	9521.23
ACTG1	5.99616e+06	3.40819e+06	5867516	2.46954e+06	5051828	5.25612e+06	4822049	5.99582e+06
ACTN1	78284.7	60523.4	49780.9	130529	379591	317904	337941	391891
ACTN4	51512.3	38289.7	17795.4	85878.8	265604	201502	245240	233919
ACTR1A	23130.7	28878.3	43511	17324.4	19486.3	17619.8	19169.3	13764.1
ACTR3	29861.4	40719.4	77481.9	42643.5	126380	131583	105975	99698.5
ADAM10	128270	130492	161468	56783.5	11366.9	19437.8	14558.2	16030.3
ADAM9	355547	385293	1.11441e+06	178499	30161.8	11447.4	20862.2	19568.2
AEBP1	27343.8	35479	30423.6	22162.8	84475.7	85787.2	78279.9	98195.9
AFP	47163	52656.7	122634	220913	81355.2	418370	126402	429515
AGRN	1.27623e+06	1.64008e+06	3.22529e+06	754915	45298.3	46000.7	58997.9	48876.5
AHCY	35546.1	50454	80891.8	57181	37167.1	64313.1	47092.1	40797.6
AHNAK	48755.1	40597.7	113925	78192.2	13226.1	11903.4	19972.2	6700.69
AHSG	383627	1.02295e+06	1.47493e+06	1.21225e+06	3481528	11545314	5.96386e+06	6.66041e+06
AKR1B1	27487	21843.7	15901417	12191.3	41160.6	24742.8	35355.1	27756.3
ALB	5115764	5.28518e+06	12791583	6.07464e+06	1.8594e+06	6.41593e+06	2.5381e+06	11819574
ALDOA	118329	79962.7	119398	143481	1102568	1.03946e+06	892008	915898
ALDOB	17017.4	14426	28331.8	20483	18384.9	55172.8	25894.1	8205.29
ALDOC	36886.7	64406.7	38053.6	77837.8	281794	347673	270233	262955
ANGPTL2	115664	58111.4	59166.4	47775.1	122112	93218.9	108917	79463.1
ANXA1	28896.6	25486.7	54253.6	15028.9	8032.3	6507.61	30019.4	5888.68
ANXA2	194038	177526	346407	221131	46079.7	55998.2	112232	30052.9
ANXA5	158200	198360	185022	101664	603452	340483	710598	394434
ANXA6	78632.9	95104.4	194643	60279.8	2670.23	33453.8	3578.16	4216.66
AP2B1	20365.6	26988	7314.2	29918.9	104224	117722	92789.3	38536
APOA1	106938	70101.3	415629	136516	214082	1.25386e+06	326340	526419
APOB	40671.7	66536.4	75052.8	108422	25302.6	152690	18894.7	71595.3
APOE	102735	108564	111411	92323.2	107628	34174.6	27694.9	58710.9
APOM	43072.7	66114.1	270347	125625	29204.1	161481	43000	81011.8
APP	39950.5	53437.3	40860.2	54862.2	69624.6	83923.7	137897	64812.3
ARF3;ARF1	30331.6	31776	42744.6	13214.8	11493.2	15731	7812.85	19606.6
ARG1	60142.3	25196.5	32991.6	96158.1	1670.99	6439.3	2491.21	680.91
ATP1A1	40019.5	37751	57878.8	24951.8	227.14	1726.25	1492.54	747.04
ATP5F1A	28711.9	35563.9	100559	46475.9	9348.22	24675.5	12367	2805.69
BASP1	19610.6	11027.1	22614.5	7723.15	7979.57	3845.31	9922.34	3460.37
BGN	412704	518113	764441	1.14607e+06	547849	668927	613515	895828
BLVRA	36308.3	27180.7	69995.2	32212.2	11205.4	6349.54	10851.1	8331.17
BSG	53060.4	90242.9	126127	42007.6	3182.31	4052.23	3334.41	2846.4
C1R	144288	117217	66795	222263	806168	598403	841374	783462
C1RL	43801.4	52310	38800.4	99892.8	375756	174762	307419	240120
C1S	92881.8	78341.9	75461.3	186909	526957	383661	408761	613400
C3	89909.8	252100	284448	499385	154484	626021	209112	450460
CALM1;CALM2;CALM3	56121.3	30160.4	44534.1	21378.7	20940.6	10706.1	18701.1	3393.69
CALML5	543622	284967	763199	1.71457e+06	26121	15316.8	11391.4	1421.58
CALR	55967.9	30251.3	68457.6	48135.8	390051	259631	429671	307940
CANX	6641.9	1299.83	12451.9	8144.98	4734.23	4049.17	6372.16	3151.37
CAPN1	11559.1	1.23534e+06	211486	45473.3	24792	32891.5	19860.2	20945.5
CAPNS1	579490	17538.5	137238	97248.3	29354.3	11775.5	15984.7	12633.4
CAPZA1	18720.8	23547.4	53307.7	83759.9	49354.3	27919.3	53452.1	32478.5
CAPZA2	17578.5	19362.6	28613	17303.7	44300	18327.3	43472.8	28985.7
CAT	43948.8	17938.3	90662.1	137600	9123.92	13491.4	8374.29	6746.52
CCDC47	98396	223335	314416	363697	29875.7	220519	37131	82929.3
CCT2	46705.3	42673.8	40106.7	41215	29124.9	29133	32698.2	29116.6
CCT4	38569.1	50231	38909.5	25985.8	24034.8	27845.3	27570.8	24404.8
CCT5	188364	192472	263386	161539	204905	220464	219519	198592
CCT8	21736.7	36532.7	19268.9	14557.3	34100.5	31984.3	39993.2	23334.6
CD109	66194.9	50917.8	329479	71712.1	113279	96232.8	100888	73790.5
CD248	20963.5	16774.2	62706.4	32071.7	78819.8	34447.4	144642	55340.8
CD44	89674.8	49144.5	547173	42798	27993.2	45772.5	63466.2	9820.17
CD59	41139.9	64615.6	135329	30171.3	2674.93	6126.45	4051.76	3554.47
CD81	1.28036e+06	1.26877e+06	2866425	563305	14498.1	27377.6	16486.2	17055
CD82	827688	686889	1.24591e+06	288717	12566.5	10936.8	4657.29	19047.7
CD9	225275	144800	416171	68152.9	5607.64	5076.84	4992.26	2819.1
CD99	58936.9	41330.3	142815	12425.8	7220.84	4502.41	4227.41	2695.55
CDC42	17198.7	25250.7	42076.2	13209.1	6658.03	9043.06	8643.26	7093.07
CEMIP	66286.6	37323.3	51075.3	31499.9	20367	30349.8	20847.4	19561.3
CFAP100	38875.4	445070	785935	1.18732e+06	803277	2.0794e+06	500514	414348
CFB	84186.3	535687	685194	1.3634e+06	11724.3	19318.3	11145.3	15048.3
CFL1	142875	62559.6	330215	56550.4	33611.1	15325.9	53924.6	20164.7
CLIC1	55449.8	84791.4	65655.4	54314.7	57518.4	68339	61366.6	37979.8
CLIC4	32989.3	42131.5	52625.2	15598.6	43035.8	16609.3	53985.9	43639.4
CLTC	174101	68319.6	218531	104028	29568.3	34909.1	28645.1	31742.4
CLU	413635	395382	1.11451e+06	288822	573746	459630	527010	569109
COL12A1	1.09446e+06	964789	948742	755230	314805	543583	391257	410281
COL15A1	454091	431582	588319	247094	25087.6	22339.4	23680.5	26145.3
COL18A1	131288	148876	153397	68367.5	7425.69	7458.78	6475.8	9151.23
COL1A1	1570860	4.86065e+06	8.3366e+06	7344409	85802.3	806543	225965	267397
COL1A2	2.09426e+06	5514503	10602997	7.57927e+06	478105	977359	855385	686466
COL2A1	316515	992220	1.57518e+06	1.33004e+06	21477	224432	87818.3	78466.3
COL3A1	704849	1.37513e+06	2.17831e+06	1.92836e+06	75266	238795	108530	160031
COL4A1	63330.2	78471.5	68788.7	98006	18383.9	42096.6	44589	52172.6
COL4A2	237467	181589	550480	104970	128929	145714	280975	197109
COL5A1	142502	162476	214382	270161	36989.1	89228.8	52781.5	61069.5
COL5A2	75375.6	76278.3	80892.7	180744	30213.4	43579.5	66449	53818.2
COL6A1	1.28558e+06	1.2939e+06	1.74747e+06	1.18858e+06	224515	198699	253139	463956
COL6A2	1.6696e+06	1.73533e+06	2.43626e+06	1.77153e+06	243308	270113	216294	425989
COL6A3	1.69432e+06	1.70065e+06	2.18122e+06	1.54062e+06	261184	267912	333278	268975
COL7A1	77388.8	56308.6	51303.9	33363.5	7031.42	3711.67	6421.79	6559.98
COMP	4813.1	12129.9	41961.8	48429.8	12029.9	57051.6	23472	29806.2
COPA	25361.8	16953.7	26780.2	20140.7	17560.4	17004.4	17222.7	15553.8
COPB1	10458.6	5137.13	12485.7	5082.27	12190.7	10014.5	11521.7	7491.86
CPA4	15364.5	12062	21723	50794.5	15582.5	19204.2	41609.3	24349.5
CPS1	12008.4	7301.4	22691.5	4945.61	6094.49	33391.3	15037.3	354.91
CS	38880.1	34772.1	39743.9	16239	46380.1	29478.1	42741	26569.4
CSE1L	6525.83	18592.8	4535.23	41542.6	18666.8	36176.4	31830.6	15451.1
CSPG4	32969.8	22211.9	80908.6	26418.4	38928.3	40737.2	53552.1	32919.5
CSTF2	373993	1.2708e+06	1.93938e+06	1817040	31109.1	129621	34331.9	68722.6
CTHRC1	124876	33999.5	45826.7	59669.7	72108.9	41924.6	102979	100985
CTSB	48657.3	50801.9	52858.1	74782.6	706887	253019	691536	464845
CTSD	131004	45581.8	172582	167502	67556.4	37359.7	84501.4	50231.4
DARS	14105.6	16262.6	23439.9	15413.6	12801.7	11264.3	10211.4	12473.3
DCD	2665199	1.5325e+06	4156831	1.78993e+06	4333.24	19529.8	8378.77	9963.13
DCN	3.27597e+06	3.9152e+06	4844601	9506612	5220813	5800789	6.67543e+06	3889585
DDX39B	21644.7	30270.1	4359.35	55779.1	41806.5	46658.7	82313.5	30433.4
DPYSL2	30915.6	19327.5	19824.8	17751.5	47841.9	52216	33340.3	39249.6
DPYSL3	25865.2	10854.2	27636.5	13434.9	45224.2	33571.6	29463.1	30722.7
DSTN	103060	52413.1	309094	222358	6801.04	10036.6	9340.85	8336.87
DYNC1H1	23436.6	19553.2	36899.1	11001.7	5095.6	2012.13	5119.47	5580.03
EDIL3	971079	1.38172e+06	3006195	1.3605e+06	17204.8	62448.8	40040.7	52929.7
EEA1	66264.5	38025.1	5118.63	41355.7	2523.19	9.39	5591.5	8223.13
EEF1A1	106635	107287	167840	52987.1	95366.7	65096.6	98567.1	68290.4
EEF1G	57035.5	62202.3	54325.7	39002	75240.8	68798.5	81550.9	57835.8
EEF2	171421	206041	250463	127615	336791	313304	318866	302743
EFEMP1	39532	64601.8	113343	79663	575533	340693	749468	631943
EFEMP2	12547.3	32694.8	64431.3	20301.4	148304	170798	112542	173032
EFTUD2	128400	147350	113751	138185	254315	243485	218760	209964
EHD2	94948.5	124371	168017	22261.3	15192.2	8364.64	12394.5	9203.51
EHD3	46108.5	31810.3	167471	12832.8	9535.95	10215.2	9152.67	8372.72
EIF3B	15499.1	7912.16	10221.5	4345.15	21377	22029.1	23010.7	18744.9
EIF4A2	47316.8	48271.3	45253.9	22997.7	32965.8	24709.8	40272.4	40058.9
EIF4A3	10907.4	13298.3	12493.4	9181.42	4009.77	13444.5	7153.07	9726.15
EIF5A	18195.5	10238.9	21382.1	41347.1	5481.71	4216.47	3748.12	2215.49
EMILIN1	794476	736932	600789	481149	143117	104618	78556.3	153586
ENO1	89368.7	93737.9	152250	99861.7	547510	190142	691060	239164
ENO3	32037.6	45093.8	87331.4	49687.1	262916	108693	341921	114914
EPHB2	8001.02	4670.19	14622.2	2607.25	1475.95	1441.7	3291.98	2816.94
EPRS	12154.4	11655.1	7505.8	12471	7407.37	4888.96	4893.24	5580.36
EXT2	4546947	52277.4	84844.1	68663.6	77487.9	220934	105120	97157.4
EZR	28472.2	16127.5	12370.8	6049.37	22587.2	12024.5	35993.8	11850.9
F2	44175.2	61340	284570	72239	11237	54395.9	17241.6	47673.2
FABP5	190044	180692	764186	2325147	12696	11357	11527.4	5684.47
FARP1	28879.7	29405	10917.5	6209.83	2858.35	1925.24	2797.84	4505.18
FASN	34356.8	17811.8	117943	140476	5906.16	5260.79	7477.05	5124.95
FAT1	35419.7	37828.1	59941.5	38872.3	13979	34035.2	20167.2	19760.7
FBLN1	144741	159505	320388	169054	471998	364096	297925	573284
FBLN2	14202.2	9814.47	7480.14	2633.2	11805.6	15484.1	11291.1	18218
FBN2	10140.9	5866.15	2536.76	5198.83	35123.2	31117.8	59345.7	27698.9
FERMT2	13305.8	5366.81	35732.7	8974.69	21074.7	19147.6	21581.5	19589.5
FGA	7797.06	18079.5	4242.24	34649.5	4882	31818.7	5602.13	11877.7
FGB	38051.7	43183.7	83228.7	75381.4	12763.1	45858.1	27922.1	29213.3
FGG	13484.5	21268.7	69665.2	37445.5	5963.23	15677.3	10876.9	12532.4
FLNA	226313	157817	191115	181498	473592	328375	487502	374479
FLNB	47996.8	36564.2	44261.6	39399.3	90218.1	63166.3	89211.7	73202
FLNC	195031	108755	133353	110794	326809	167402	359026	228705
FN1	607110	1.15578e+06	934550	1.28258e+06	925198	2.42488e+06	738819	1.76774e+06
FSCN1	57917.1	44386.9	93247.3	38576.4	132077	87238.8	161765	95362.5
G6PD	58875	34785.2	54999.3	22358.6	49364.6	35125.6	47086.8	30036
GALNT2	14362.6	40816.9	78006.5	14999.4	17794.4	6944.83	44523.6	13961.2
GANAB	41295.9	27968.9	23676.4	15090	75086	58121.8	136109	50894.4
GAPDH	374496	516998	612936	556658	259610	295892	273372	251428
GAS6	36891.6	36466.6	50933.2	37881.2	241961	322304	335080	250092
GC	10793.4	23549.9	16958.7	51533.7	57802.9	208440	87473.4	242727
GDI2	41349.8	33940.8	66400.4	35013	53168.1	29739.7	89045.3	36283.1
GLG1	15064.9	13561.4	11325.4	6401.63	1690.13	1965.81	2846.48	2027.77
GNAI2	102069	138232	193766	40459.3	2091.6	30643.6	18282.6	7195.21
GNB1	65815.1	48350	175601	31391.5	9656.18	7725.41	7892	4430.69
GNB2	51119.6	79072.4	131546	26897	23952.9	12942.8	17048.2	16251
GPC1	470172	533266	2.07317e+06	699522	106493	325765	213738	210489
GPC6	66724.1	59024.5	114906	68502.4	5259.21	13173.8	8453.75	10162.2
GPI	11289.7	6422.06	22077.3	6219.31	76715.8	41793.6	80338.2	43144.8
GREM1	203492	27041	53146.5	49888.8	106178	92079.2	138896	297624
GSN	27741.8	34479	80941	96400	133765	211527	172798	132987
GSTA5	70240.6	105119	133922	160999	28458.5	142560	44173.1	36668.8
GSTM5	16331.2	25226	28363.5	11983.2	28893.4	42800.6	35957.6	15240.5
H4C1	274558	94150.7	211952	144403	27082.5	47644.5	17714.9	11905.5
HBA1	309767	445925	705340	532829	145669	720985	192127	344245
HBB	351532	793248	618060	1143160	612507	3453485	854198	1.43893e+06
HGF	118040	24640.4	37244.2	21814.2	33276.8	26219.2	36817.2	38128.8
HIST1H2BJ;HIST1H2BO;	240870	85990.4	167002	108850	40542.6	86423.5	37196	18122.4
HIST2H2AC;HIST2H2AA3	742615	236818	626127	297475	167299	224675	84691.6	78206.2
HIST2H3A	896228	265657	803099	344520	61577.8	95268.5	36085	36831.4
HLA-A	57714.4	63350	150824	28090	19989.6	17394.9	27675.3	10237
HNRNPA1	17341.8	5032.77	4919.98	5375.94	5760.75	9443.65	7002.67	5855.62
HNRNPM	372406	246070	213086	13246.6	3575.49	2940.18	6473.31	545.8
HNRNPU	12001.9	17703.7	15131.2	7772.93	3717.38	7136.2	2307.35	1897.95
HP	44492.8	28413.1	676827	26118.5	16943.3	56905.3	16882.2	2648.61
HSP90AA1	75413.8	95237.7	139863	89736.2	408295	414262	434176	354295
HSP90AB1	282555	333190	193137	224441	1.07823e+06	903743	1.22494e+06	884800
HSP90B1	26101.5	16001.8	14006.1	17340.3	175641	145606	206733	112482
HSPA1A;HSPA1B	276114	298560	357227	177963	79238.8	79925.6	76954	71123.7
HSPA5	41190	33469.9	112108	65117.7	93437.4	59967.2	123681	53651.1
HSPA8	240369	187865	187257	121550	104061	73997.8	116649	106723
HSPB1	54097.3	35461.8	76839	41706.6	34527.5	25662.7	36797.9	16151.9
HSPD1	15189.6	10429.3	26607.1	20056	63699.2	64809.3	59482.7	35188.3
HSPG2	435656	549824	619976	235108	17665.6	34888.2	7988.06	32253.1
HTRA1	67344.4	60335.6	83145.5	46925.2	91494.4	55710.9	103448	68608.3
IDH1	28036.7	27768	40137.1	28533.8	77612.3	70018	79189.4	49136.2
IGF2R	16837.1	21149.5	26147.7	19355	20010.8	34410	21297.8	28208.1
IGFBP3	9471.64	8791.69	22067.9	11380.8	23091.2	50137.6	169028	56203.8
IGHG1	74876.3	10539.9	61978.6	71356.8	10101.9	6642.72	11468.8	50134.5
IGSF8	68294.7	89209.7	113284	57807.7	1278.3	2197.63	1277.85	1837.03
IQGAP1	174387	35255.8	1.1719e+06	251366	42551.2	24771.7	34320.5	41954.7
ISYNA1	90824.8	72087.8	168160	105479	2888.1	6794.68	3008.73	5918.74
ITGA1	35273.9	53461.4	96317.4	14338.8	3493.63	1261.33	1775.2	1738.32
ITGA3	127346	149743	263198	76339.7	1211.88	5502.58	8439.97	2023.04
ITGA5	34280.7	40681.9	31953.2	9510.95	2881.01	3109.14	6784.83	4472.86
ITGAV	206155	229916	531746	108138	7257.09	10474	2148.24	10780.9
ITGB1	115058	136067	324839	74425.6	3638.34	5930.63	4456.92	4667.3
ITIH1	157388	310258	446506	508334	43507.9	146275	43479.7	95916.6
ITIH2	5569703	14570614	21079388	12028043	77944.2	654235	124163	362248
ITIH3	202070	541723	336690	627878	59418.6	241345	102218	216079
ITIH4	20030.2	46973.1	13898.4	101998	104249	444019	197559	380951
JUP	58325.8	37274.5	132950	170433	578.42	1518.34	3620.38	715.37
KPNB1	23366.4	16683.5	19220	13238.1	68650.1	68847	53191.6	60730.6
KPRP	31186.5	45663.4	71798.5	263469	6423.21	9753.62	690.49	1090.68
KRT1	14072378	5294913	24573272	37199816	36866.6	114267	51848.4	145401
KRT10	18194604	7014236	28457528	14374153	28523.9	88342.6	47092.3	95053.4
KRT14	11326415	3.81048e+06	17642314	16968082	49301.2	102626	43829.6	133978
KRT16	569814	142614	891831	708447	6884.69	4362.44	1970.97	14550.6
KRT17	177475	41395	215070	407876	2989.57	6599.89	2228.84	2297.01
KRT19	1.3831e+06	1.08357e+06	1.31427e+06	403386	12885.2	38972.5	25064	15103.5
KRT2	13736436	4914892	21080910	11580109	32362.7	104695	53234.2	104385
KRT5	2.6398e+06	1.02202e+06	3992585	4336944	9069.25	24274.1	8594.01	23134.4
KRT6A	3575214	1.44056e+06	4.8646e+06	5.26409e+06	16142.8	43582.3	19934.1	52895.1
KRT6B	15358256	4.80912e+06	21678234	43449604	36073.4	82161.6	47217	133344
KRT77	62247.2	21934.2	76582.6	42621.8	2803.85	5180.2	1975.16	1124.29
KRT9	12902477	5725966	27047976	73616528	33135.3	98953.1	41333.3	154350
LAMA1	370265	338626	196349	152368	17058.7	24061.5	11483.9	23284.5
LAMA2	21187.9	10767	17474.5	19336.7	1456.72	1971.48	1484.92	3607.01
LAMA4	542989	372030	648137	252052	23936.9	26706.6	15806.6	28584.7
LAMA5	357380	231534	213535	86913.8	11722.4	7256.01	6926.22	9947.18
LAMB1	1.11724e+06	779170	1.14724e+06	523012	57977.4	55992.7	40663.9	69202.1
LAMB2	146872	143474	143040	67850.2	14328.1	14747.5	15841.5	17994.5
LAMC1	1.26467e+06	990924	1396385	636908	64691.7	73992.1	55600.7	80785.9
LAMP1	90394.2	63330.5	141969	67056.2	4796.48	5538.25	4737.33	2889.13
LAMP2	49418.8	54183.7	141054	44968.6	4872.69	5080.96	3830.52	3109.85
LDHA	184850	266770	292612	197269	2.9381e+06	2160623	2.89038e+06	1.88608e+06
LDHB	13168.8	31636.8	3003.8	11857.1	366899	284961	337232	158669
LGALS1	80787.2	60364.7	66320.9	23081.6	29721.1	28027.5	29111.4	25204.2
LGALS3BP	272223	185263	308743	193237	109052	128847	124698	127433
LMNA	39552	22378.4	37876.4	50910.8	146070	101733	127040	98278.1
LOXL2	39083.7	58258.6	83338.9	52976.4	144080	181993	314182	210997
LRP1	44079.7	25465.8	60035.9	41819.5	26893.5	39953.2	24986.1	26690.1
LRRC17	31865.3	47799.7	39566.9	23553.6	4020.98	3560.73	684.57	6128.55
LTBP1	103786	90762.9	99485	97574.8	109338	106365	89132.2	143460
LTBP2	68933.9	29045.5	34225.2	68077.1	131178	173843	188657	130243
LTF	170816	102058	650868	184080	367106	690838	1009312	1.29794e+06
LUM	15449.7	38442.4	41744.8	134395	198798	89947.6	391511	85688.4
MAMDC2	337777	363724	849156	300578	7117.86	17880.9	9033.89	9391.24
MAPK1	76366.9	19998.7	135233	74796.4	14414.9	17176	16860	3337.98
MARCKS	44185.2	43493	89347.3	24131.3	19505	7232.75	27833.2	15983.5
MCAM	5905.77	17697.5	25818.4	9516.76	3071.69	2466.27	3999.4	2095.23
MDH2	47873.8	51771.5	60162.5	69590.1	57315	25278.7	77164.8	28158.1
MFAP4	101623	23545.1	57789.7	17786.7	194427	72747.2	199956	62453
MFGE8	821967	1.24041e+06	2.39542e+06	1.38632e+06	32499.3	56940.8	53546.7	53176.2
MMP2	17009.5	28277.5	22153.4	62160.6	807830	1.10047e+06	568549	752850
MSN	157190	116638	402821	84511.6	307475	111031	472123	186977
MTHFD1	142322	2976.32	81586.9	35257.4	3055.47	1977.56	2930.31	1627.27
MYH9	175351	120423	108212	110035	102720	81316.9	63235.6	94813.2
NIBAN2	18517.4	16362.8	10319.8	10047.9	21999	14489.7	21716	14623
NID1	1.38753e+06	1.18634e+06	1.90339e+06	963453	118385	124298	123109	165448
NID2	281577	183364	212897	128032	51768.4	30013.3	59488.3	30210.2
NME2	8116.1	4068.72	5610.66	6558.52	130067	69438.5	150269	50834.1
NOTCH3	3333.4	2240.62	1736.39	8468.63	7254.53	15638.5	12529.3	12511
NQO1	42358.8	20694	40514.4	14306.1	29670.2	27036.1	21212.9	22302.4
NRP1	17975.5	29194.5	56660.9	33838.4	24408.1	38013.6	51374.5	23211.8
NT5E	266783	450096	676312	196795	7053.12	7615.48	10536.6	12183.1
NTN4	57180.6	37580.5	125385	34852.7	5041.63	18908.9	7551.4	5500.23
NUMA1	97907.6	63060.6	35086.2	51709.6	7250.57	7491.08	5647.84	7737.14
P4HB	41047.2	27519.5	30494.6	33414.7	95419.8	48876	84387.7	66826.9
PACSIN3	21281.4	9622.43	49356.7	12462.9	1605.18	3306.63	2739.8	3267.54
PAICS	64771.8	52226.2	4004.55	55308.8	25214.2	22653.8	22350.4	18095
PAPPA	155514	100611	136040	120053	32184.9	49527.2	49959.1	47711.9
PARD3	89328	249032	323487	455470	127882	558347	156233	270752
PCBP2	16855.6	27295.6	16542	13660.6	17468.1	10309.3	14678.9	15427.3
PCOLCE	28513.5	43993.9	48844.1	54755	370230	373916	358889	383170
PDCD6IP	115378	98798.9	130926	59166.7	9506.84	6942.7	9850.63	8515.44
PDIA3	35720.6	19983.8	38553.4	28981.8	85372.5	32939.2	149562	47092
PFN1	90810.3	83280.6	77826.6	77278.6	43310.7	41645.1	33480.3	51820.8
PFN2	20404.1	18206.7	4155.02	13030.9	16754.3	12316.1	9802.45	15299.7
PGD	31585.7	21072.3	7271.27	5359.47	58293.1	41960.6	58015.2	43155.8
PGK1	29463.8	44375.4	70705.7	31967.5	107185	43100.8	147789	91451.4
PIP	97780	87776.7	142582	44320.3	6729.83	5303.01	6382.3	431.13
PKLR	266388	290166	168660	218407	173549	197353	167697	89335.3
PKM	468003	494081	403204	305959	717120	542646	627482	597650
PLAT	23249.6	22627.7	5003.76	16007.7	101883	47972.8	32625.3	75924
PLEC	71283.6	33685.7	46533.5	53202.7	87981.9	51756.8	63574.5	64411.6
PLG	36024	64102.7	46797.3	109321	83585.4	322137	116310	173712
PLOD1	298342	346143	442410	397644	760531	842842	759581	1.00672e+06
PLOD3	57618	36273.2	29200.2	57416.6	145383	107484	95720.8	94554.9
PLSCR3	237611	193374	497541	75555.5	2825.37	4636.3	2271.96	2727.3
PLTP	19593.5	63680.6	36301.4	31368.2	305186	225316	242125	335731
POSTN	87033.2	164087	82998.3	60549.2	264950	82823.6	85343.3	295431
POTEJ	60320.2	74396.7	77817.3	27095.8	121934	127373	125713	80447.4
PPIA	14039.8	28941.4	76815.9	16973.5	13020	22654.3	12516.4	12448.5
PPP1CC	41328.7	30866.3	1244.01	7099.72	33248.3	27381.7	33015.2	24112.1
PPP2R1A	13501.8	17215.7	8502.45	9754.21	31476.3	38535.8	39077.6	19640.4
PRDX1	40804.6	35031.6	83309.9	105725	40016.6	28543.5	53958.9	31810.7
PRDX2	26465.5	14664.9	70670.8	81655.2	13695.8	9340.88	16446.4	12958.6
PRDX6	32392.5	42272.3	135716	23209.1	19500.8	20813.6	22831.8	24593.6
PRKDC	6870.47	72874.8	13223.7	19967.2	2269.49	15529.2	3766.38	6288.28
PRSS1;PRSS2;PRSS3P2	1343874	11629502	117135192	554847	385419	539853	284730	35768.6
PRSS23	11944.5	6269.03	9335.29	8565.09	3925.82	11610.4	7935.11	5935.96
PSMA1	37250.2	22738.9	39646.4	48032.4	96572.8	122401	85073	82604.4
PSMA3	65634.2	36784.8	80568.2	52196.6	111039	130764	99720.9	59833.3
PSMA5	36009.7	32338.4	30811.8	31344.9	102553	118347	85122.9	82798.9
PSMA7	21491.8	15235.6	726900	37778.3	63076.2	82993.6	52901.6	45119.4
PSMB6	63658.4	44721.8	43230.8	50650.4	184248	240849	176424	123910
PSMC2	27543.8	27275.9	18984.6	4295.71	9391.5	5170.85	7406.32	8017.96
PSMC5	49720.8	11875.6	7662.11	20184.5	11047.1	12505.4	12010.4	6170.72
PSMC6	16812.7	11549.2	93283.8	6217.77	6775.5	4894.26	5538.21	3872.33
PSMD11	334213	130180	107028	137895	79498.6	55304.1	62715.7	37827.5
PSMD13	10516.3	26135.6	26711.9	11108.5	12500	8792.98	9593.58	7376.64
PSMD2	9582.79	17208.2	12772.1	5065.95	17688.3	10585.9	14100.9	10428.8
PTK7	57114.2	46496.7	69989	35025.1	28872.4	24931.2	48335.2	74479.4
PTX3	12634336	19734224	49123000	18489482	397806	413449	522247	549026
PXDN	28780.7	51834.3	49102.8	27695.1	140984	190635	161721	177483
PYGL	20373.2	23495.8	415356	8208.34	22623.5	27205.2	22799.8	22019
QSOX1	426490	626535	818537	628715	7134007	4165606	9298124	6.47302e+06
RAB10	20504.3	17843	23440.2	13067.7	5371.28	4466.34	4683.04	5496.18
RAB11A;RAB11B	20968.3	42110.3	31294.8	34433.8	10678.8	11988.3	8988.55	10990.6
RAB14	30318	20698	46203.6	14208.5	3666.27	7822.11	5348.07	8156.76
RAB21	16165	8439.54	32692.9	6079.58	2384.35	1867.96	2700.57	3113.56
RAB5B	50141.6	32048.4	14987	30567.7	6614.48	9063.73	5564	8731.19
RAB5C	150575	69385	190522	36521.4	18686.8	14633.4	15317.4	9173.31
RAB7A	81507.5	77559.7	134206	106716	2382.3	6843.34	3360.38	2570.03
RAC1	87195.8	137075	218380	84536.2	28057.3	26269.2	38182.5	17481.9
RACK1	126098	94919	132384	37617.8	55260	64752	56454.7	46772.2
RAN	52664.3	61498.5	48543.6	38979.4	32674.2	43133.8	24464.2	33891.4
RANGAP1	32023.3	7931.65	32353	8483.43	27311.6	22903.5	26274.4	25730.9
RAP1A	69394.8	105306	215231	64249.8	5733.04	16295	3973.61	9767.96
RDX	83185.5	64104.2	154404	39542.5	164735	68314	251716	117902
RECK	7765.35	14133.3	29593.9	5071.71	1194.64	5440.17	4077.77	4362.2
RELN	37692.1	27453.5	45155.9	20909.6	4576.36	26992.8	11021	5712.03
RHOC	33957.9	20360.6	88402.4	19344.3	16199.9	16705.3	15339.1	8253.24
RNH1	7614.31	5249.56	5807.45	2494.13	46494.4	29202.9	54794	35016.1
ROCK1	46077.8	93256.1	238077	368649	88606.5	183256	105585	102693
RPL11	22362.6	27161.1	7006.12	11786.8	9187.23	15813.6	10978.9	4098.42
RPL15	17385.1	15380.8	14571.9	18293.9	5658.45	11700.7	3624.92	3250.92
RPL3	38511.6	21177.9	83541.8	10953.6	2912.76	28987	7553.79	11730
RPL35A	39472.7	35414.2	48889.1	27919.6	9949.84	14111.2	12815.5	5557.11
RPL6	2347.43	9969.22	7129.18	10103.4	6825.34	3181.9	4808.56	3298.01
RPL8	29279	31382.9	27059.1	35353.4	15813	19082.6	19951.2	1697.59
RPLP0	7076.39	13443.1	41418.8	5481.46	43868.5	28593.5	39330.4	28022.7
RPS11	16871.2	18068.6	39255.7	8927.64	6010.73	7665.3	9290.21	6359.9
RPS14	16993.3	16411.1	20131.2	19861.8	4828.6	8801.59	5896.57	2609.09
RPS18	26934.4	34615.7	44440.2	18886.7	11915.5	11835.6	16278.8	9222.13
RPS2	37237.4	47009.9	13010.3	35698.9	12450.4	14397.2	12174.1	10995.4
RPS27L	21189.1	19052.9	15597	34251.3	2561.95	24749.3	17698.2	8711.2
RPS3	51711.6	55866.7	72499.5	33741.7	24752.4	15789.6	30548.2	27372.7
RPS4X	81134.4	41357.5	44247.3	18704.5	8937.63	13629.8	12127.5	6647.4
RPS8	43693.1	18936.7	38209.6	27858.9	5272.96	27191.7	8396.38	2974.22
RPSA	74433.8	91508.8	32513.9	50670.8	52825.2	41029.6	40312.6	40793.4
RRBP1	4.26776e+06	4535982	1.54769e+06	1735881	211887	186566	137042	233609
RTN4	487427	321520	588248	269236	20199.1	39983.8	20830.7	18030.4
S100A11	45474.2	23906	61085.4	36219.3	12013.3	21187.2	23655.7	6943.81
S100A6	57913.9	54421.9	136001	35560.3	168603	80979.1	108174	79616.1
S100A8	80569.8	55815.5	116939	115574	1028.07	6450.5	1863.25	161.13
SDC1	2.266e+06	2.3194e+06	698672	1.58501e+06	49375.3	67533.5	62836.1	31261.6
SDC4	495176	369046	731426	540721	39564	91762.1	34222.3	70946.2
SDCBP	693068	674077	742683	366069	11347.6	14546.7	7891.48	14311.4
SEC23A	18616.7	8832.53	15190.2	21890.1	33194.9	45026.7	28876.9	23751.2
SEPTIN2	33923.8	27722.6	18890.4	53755.8	22068	16887.3	19834.5	19372.1
SEPTIN7	24906.5	18861.4	277283	24463.1	16499.4	15247	17086.3	15140.9
SERPINA1	393789	3223.47	39824.1	29113.1	36848.3	135967	61838.3	34066.6
SERPINC1	68612.1	110494	180121	227981	193708	561568	396875	506454
SERPINE1	26587.9	37859.3	33924.5	31937.2	261021	389733	2.14985e+06	427064
SERPINE2	8838.97	14979	35299.7	11009.7	11998.3	25320.9	51788.6	23116
SERPINF1	55831.1	143281	164596	389200	161765	124599	151404	130510
SERPINF2	51747	55145.8	26515	135039	202019	758161	350058	536864
SLC16A3	219133	223353	509988	105973	1822.63	2434.59	971.17	1479.12
SLC1A5	422805	319358	758664	66883.9	719.1	1567.63	1165.23	627.54
SLC25A10	878875	302814	72202.7	114075	3032.6	15038.2	22865.5	2588.84
SLC25A5	22300.4	14878.5	57705.4	23469.9	2296.3	13911.1	5712.09	451.83
SLC3A2	140928	155118	254985	59662.4	5992.68	13203.2	10677.9	7841.13
SND1	39520.1	30612.1	48697.1	13815.8	48730.6	43175.5	46382.3	24537.7
SPTAN1	41665.4	14571.7	12754.6	23858	29472.1	21103.9	29816.2	30500.1
SPTBN1	26633	14485.6	32634.5	16454.9	20546	16609.8	18063.6	22077
SRP14	43934.4	83171.4	276141	67377.6	2120.02	2402.24	2652.31	1689.56
SSC5D	317718	418496	370738	419257	10269.8	11300.5	13002.5	14398.5
STAM	82926.9	214569	72633	866343	169261	814865	397369	104239
STC1	49746	23820.3	16619.6	48549	10927.3	12312.7	5549.44	18503.7
STC2	36203.5	39670.8	19662.5	45205.9	28526.1	28560.4	73395.9	25996
STK17A	1.25138e+06	397344	623721	293396	118607	166206	198035	109091
SVEP1	46593.6	39463.6	24154.8	34006	17177	12801.5	10912	16202.6
TAGLN	14101.1	21850.8	42526.2	12756.2	6281.04	4784.08	7498.33	22913.9
TAGLN2	14424.6	29946.9	41627	22542.3	7776.24	18968.2	5942.03	17722.2
TCP1	16425.5	17952.6	44192.3	12970.2	21665.6	23406.7	28369.4	21758
TF	87673.3	444905	109599	133612	162322	679748	300348	112463
TFRC	20353.4	33188.8	54093.8	1446.96	10369.2	20829.6	10503	10681.3
TGFBI	415058	408472	525681	407774	953304	542700	564375	868893
THBS1	4.44158e+06	3224823	4177554	3188926	1.02793e+06	2.8912e+06	1.2225e+06	1.16135e+06
THBS2	210505	296402	330226	255075	101784	402083	97896.5	226971
TLN1	31441.5	45542.4	70226.4	45397.5	61507.8	66961	64922.4	61817.6
TNC	199243	349333	222012	214566	42491.5	34810.3	25921.5	53052.1
TNFAIP6	38140.3	49328.3	67932.9	27124.9	8168.91	16429.6	9381.93	6594.65
TNPO1	6485.62	9200.95	13435.4	1861.92	61864.4	60250.9	55751.7	50812.1
TPI1	29203.9	26902.5	47980.1	38995.2	293406	72682.5	341465	224187
TRIM28	25939.5	48188	178299	70554.1	18292.9	7866.03	14431.9	14936.4
TSPAN4	460705	417739	1.07529e+06	235234	4209.01	5339.08	7213.52	5070.16
TSPAN6	172515	139645	291529	98872.7	2569.64	4584.54	2691.49	3273.1
TTYH3	112060	120214	203121	74929.8	454.65	2902.08	1865.24	3456.89
TUBA1A	101280	306188	76494.8	27831.3	177059	142972	113542	152814
TUBA1B	529399	498238	638123	299282	383722	282508	281856	356083
TUBA1C	16337	16727.9	28092	10961.8	4348.72	2456.43	3009.89	4295
TUBB	304969	166049	359765	103778	173040	102050	137078	115758
TUBB3	11618.1	3882.4	25025.6	5194.71	13061.5	9728.31	6470.81	5596.87
TUBB4B	387485	289096	375068	207256	228520	147561	172649	226400
TUBB6	144638	103589	334997	290740	51704.1	51317.9	41744.6	38122.2
TXN	44867	34529.5	48189.7	105419	10086.5	7335.28	6814.99	839.28
TXNRD1	27649.7	12709.7	15210.9	14977.7	152914	100657	131068	51794.6
UBA1	36022	46150.1	99065.5	18983.2	93426.4	88630	81405.6	63590.6
UBB;UBC;RPS27A;UBA52	2.85718e+06	2.54501e+06	4.38561e+06	1.94377e+06	115098	147111	112783	122634
UGDH	66400.9	27425.7	369078	13989.8	19203.7	11134.2	18771.2	15027.8
USP5	13367.5	8102.78	11723	7489.21	25670.3	25924.9	23619.9	18589.5
VCAN	1.43007e+06	2836173	3.85686e+06	1.69201e+06	5293.17	8871.71	4927.82	7880.72
VCL	24925.9	19412.6	40039.9	27709.9	177666	159385	172712	126299
VCP	8902.49	24298.2	25976.2	35663	37820.6	85661.4	65491.4	50918.4
VIM	34627.3	27473	39206.7	30903.2	188025	71654.2	127254	80925.2
VTN	127914	404836	209954	594267	69814.6	344741	100557	111408
VWA1	4864.11	5025.81	7595.47	4049.39	889.39	1460.45	1008.31	1070.58
WDR1	94275.3	71574.8	119567	50274.3	111941	70990.8	139327	103341
XRCC5	43469.1	24333.7	17980	8905.65	27448.8	20901	14131.9	24457.1
YWHAB	92018.6	72650.6	100677	67069.8	580057	487982	554680	668842
YWHAE	66648.8	40452.3	96472.2	48120.5	289014	233116	248284	225383
YWHAG	56230.4	32144.5	20502.1	28988	102481	97205.6	95610.3	67250.1
YWHAH	9101.19	1534.02	29554.4	14313	39572.3	31241.7	35722.7	22218.1
YWHAQ	32597.3	64698.8	68616.5	33185.2	194343	168679	188978	137421
YWHAZ	26143.8	24252.2	54275.2	24594.4	160155	143355	159260	145598
