# Supplementary material for: Fibroblast-derived osteoglycin promotes epithelial cell repair
Source: NPJ Regen Med. 2025 Mar 25;10:16. doi: 10.1038/s41536-025-00404-3 (PMC11937367; doi:10.1038/s41536-025-00404-3)
Supplement: Supplementary file 4 — Supplementary Information [file 41536_2025_404_MOESM4_ESM.xlsx]

## Sheet: Sheet1
EV-proteins	Growth Factors / Cytokines	Annotation	Receptor	Expression in AT1 cells	Expression in AT2 cells	Signal IP	Phobius	Conclusion
	PDGFRB	Platelet Derived Growth Factor Receptor Beta	N/A	N/A	N/A	0.9896	Signal peptide region	Don't investigate, protein is a receptor
	TNFSF4	TNF superfamily member 4	TNFRSF4	Yes	Yes	0.0005	Non-cytoplasmic	Don't investigate, protein is not secreted
Shared proteins	Growth Factors / Cytokines	Annotation	Receptor	Expression in AT1 cells	Expression in AT2 cells	Signal IP	Phobius	Conclusion
	C3	Complement C3	C3AR1	No	Low expression	0.9867	Signal peptide region	Don't investigate, no receptor expression
	CAT	Catalase	N/A	N/A	N/A	0.0004	Non- cytoplasmic	Don't investigate, protein is an enzyme
	GREM1	Gremlin-1	EGFR	Yes	Yes	0.9903	Signal peptide region	Investigate
	HGF	Hepatocyte Growth Factor	MET	Yes	Yes	0.7707	Signal peptide region	Investigate
	LTBP1	Latent-transforming growth factor beta-binding protein 1	N/A	N/A	N/A	0.9446	Signal peptide region	Don't investigate, is a binding protein
	LTBP2	Latent-transforming growth factor beta-binding protein 2	N/A	N/A	N/A	0.9175	Signal peptide region	Don't investigate, is a binding protein
	OGN	Osteoglycin / Mimecan	Unknown	N/A	N/A	0.9916	Signal peptide region	Investigate, receptor unknown.
	S100A6	Protein S100-A6	AGER	Yes	Yes	0.0043	Non- cytoplasmic	Don't investigate, protein is not secreted
	STC1	Stanniocalcin-1	Unknown	N/A	N/A	0.9763	Signal peptide region	Investigate, receptor unknown.
	STC2	Stanniocalcin-2	Unknown	N/A	N/A	0.9868	Signal peptide region	Investigate, receptor unknown.
	TNC	Tenascin-C	VTN	No	No	0.9765	Signal peptide region	Don't investigate, no receptor expression
SF-proteins	Growth Factors / Cytokines	Annotation	Receptor	Expression in AT1 cells	Expression in AT2 cells	Signal IP	Phobius	Conclusion
	BMP1	Bone morphogenetic protein 1	ACVR1	Yes	Yes	0.9874	Signal peptide region	Investigate
			BMPR1A	Yes	Yes
			BMPR1B	Low expression	No
	C5	Complement C5	C5AR1	Low expression	Yes	0.9977	Signal peptide region	Don't investigate, no receptor expression
			C5AR2	No	Low expression
	CCN1	Cellular Communication Network Factor 1	ITGAV	Yes	Yes	0.9984	Signal peptide region	Investigate
	CCN2	Cellular communication network factor 2	FGFR2	Yes	Yes	0.9989	Signal peptide region	Investigate
			FGFR3	Yes	Yes
	CLEC11A	C-type lectin domain family 11 member A	LEPR	Low expression	Low expression	0.8789	Signal peptide region	Don't investigate, no receptor expression
			Itga11	No	No
	CSF1	Macrophage colony-stimulating factor 1	CSF1R	No	Low expression	0.9651	Signal peptide region	Don't investigate, no receptor expression
	GDF15	Growth differentiation factor 15	GFRAL	No	No	0.5821	Signal peptide region	Don't investigate, no receptor expression
	GPI	Glucose-6-Phosphate Isomerase	AMFR	Yes	Yes	0.0005	Non- cytoplasmic	Don't investigate, protein is not secreted
	HDGF	Hepatoma-derived growth factor	Unknown	N/A	N/A	0.0005	Non- cytoplasmic	Don't investigate, protein is not secreted
	INHBA	Inhibin beta A chain	ACVR2A	Yes	Yes	0.9704	Signal peptide region	Investigate
	LTBP3	Latent-transforming growth factor beta-binding protein 3	N/A	N/A	N/A	0.7515	Signal peptide region	Don't investigate, is a binding protein
	LTBP4	Latent-transforming growth factor beta-binding protein 4	N/A	N/A	N/A	0.9955	Signal peptide region	Don't investigate, is a binding protein
	MIF	Macrophage migration inhibitory factor	CD74	Yes	Yes	0.0019	Non- cytoplasmic	Don't investigate, protein is not secreted
			CXCR2	No	No
			CXCR4	Low expression	Low expression
	NAMPT	Nicotinamide phosphoribosyltransferase	TLR4	No	Low expression	0.0019	Non-cytoplasmic	Don't investigate, protein is not secreted
	PDGFC	Platelet-derived growth factor C	KDR	No	No	0.9361	Signal peptide region	Don't investigate, no receptor expression
			FLT4	No	No
			PDGFRA	N/A	N/A
	PDGFD	Platelet-derived growth factor D	PDGFRB	No	No	0.9414	Signal peptide region	Don't investigate, no receptor expression
	PLAU	Urokinase-type plasminogen activator	PLAUR	Yes	Yes	0.9993	Signal peptide region	Don't investigate, protein is an enzyme
	PTN	Pleiotrophin	SDC3	Yes	Yes	0.9893	Signal peptide region	Investigate
			RPTPß	No	Low expression
			ALK	No	No
			NRP1	No	Yes
			ITGB3	No	No
	SBDS	Ribosome maturation protein SBDS	N/A	N/A	N/A	0.0002	Non- cytoplasmic	Don't investigate, protein is not secreted
	SEMA3A	Semaphorin-3A	CLCP1	N/A	N/A	0.9797	Signal peptide region	Investigate, receptor expression unknown.
	SEMA4B	Semaphorin-4B	Neuropilin-1	No	Low expression	0.9964	Signal peptide region	Don't investigate, no receptor expression
	SEMA5A	Semaphorin-5A	PLXNB3	No	No	0.9753	Signal peptide region	Don't investigate, no receptor expression
	SEMA5B	Semaphorin-5B	PLXNA1	Yes	Yes	0.0147	Cytoplasma and non- cytoplasmic	Don't investigate, protein is not secreted
	SEMA7A	Semaphorin 7a	PLXNC1	No	Low expression	0.8971	Signal peptide region	Investigate
			ITGB1	Yes	Yes
	TGFB1	Transforming growth factor beta-1	TGFBR1	Yes	Yes	0.9872	Signal peptide region	Don't investigate, is a COPD-related protein
			TGFBR2	Yes	Yes
			TGFBR3	Yes	Yes
	TGFB2	Transforming growth factor beta-2	TGFBR1	Yes	Yes	0.8802	Signal peptide region	Don't investigate, is a COPD-related protein
			TGFBR2	Yes	Yes
			TGFBR3	Yes	Yes
	TNFRSF11B	Tumor necrosis factor receptor superfamily member 11B	N/A	N/A	N/A	0.9468	Signal peptide region	Don't investigate, protein is a receptor
	TXLNA	Alpha-taxilin / IL-14	IL14R	N/A	N/A	0.0014	Non- cytoplasmic	Don't investigate, protein is not secreted
