# Supplementary material for: Fibroblast-derived osteoglycin promotes epithelial cell repair
Source: NPJ Regen Med. 2025 Mar 25;10:16. doi: 10.1038/s41536-025-00404-3 (PMC11937367; doi:10.1038/s41536-025-00404-3)
Supplement: Supplementary file 5 — Supplementary Information [file 41536_2025_404_MOESM5_ESM.xlsx]

## Sheet: Sheet1
Growth factor / Cytokine	Annotation	Final concentration in organoid assay	Article No.	Company	Reference for chosen final concentration
BMP1	Bone morphogenetic protein 1	50 ng/mL	1927-ZN	Biotechne	10.1016/S0896-6273(00)00148-3
CCN1	Cellular communication network 1	4 µg/mL	120-25	Peprotech	10.1038/s41467-022-30851-1
CCN2	Cellular communication network 2	50 ng/mL	120-19	Peprotech	10.3390/ijms23010375
GREM1	Gremlin-1	100 ng/mL	120-42	Peprotech	10.1053/j.gastro.2021.03.052
HGF	Hepatocyte growth factor	10 ng/mL	100-39H	Peprotech	10.1016/j.cellsig.2017.09.001
INHBA	Inhibin	5 ng/mL	ORB1676755	Biorbyt	10.1084/jem.20211887
OGN	Osteoglycin	10 µg/mL	ORB383003	Biorbyt	10.1074/jbc.M111.292193
PTN	Pleiotrophin	25 ng/mL	450-15	Peprotech	10.1038/s41380-021-01316-6
SEMA3A	Semaphorin 3a	1 µg/mL	150-17H	Peprotech	10.1038/s41598-021-81335-z
SEMA7A	Semaphorin 7a	250 ng/mL	CSB-YP021000HU	Cusabio	10.1152/ajplung.00400.2018
STC1	Stanniocalcin 1	100 ng/mL	CSB-MP022821HU	Cusabio	10.1074/jbc.M506667200
STC2	Stanniocalcin 2	500 ng/mL	9405-SO	Bio Techne	10.18632/oncotarget.12147
