# Supplementary material for: Fibroblast-derived osteoglycin promotes epithelial cell repair
Source: NPJ Regen Med. 2025 Mar 25;10:16. doi: 10.1038/s41536-025-00404-3 (PMC11937367; doi:10.1038/s41536-025-00404-3)
Supplement: Supplementary file 6 — Supplementary Information [file 41536_2025_404_MOESM6_ESM.xlsx]

## Sheet: Supplementary Data 5A
	Never-smoker	Current smoker	Ex-smoker
Sex (Female / Male)	10/3	7/2	5/6
Age in years	60.00 (45.00 – 70.00)	61.00 (51.00 – 72.00)	62.00 (50.00 – 71.00)
Pack years	NA	40.00 (20.00 – 81.00)*	20.00 (10.00 – 51.00)*
FEV1%pred	87.26 (80.00 – 114.40)	102.50 (87.91 – 106.00)	99.00 (84.96 – 127.00)
FEV1/FVCmax	80.60 (73.00 – 84.00)	73.72 (70.55 – 90.13)	79.00 (69.00 – 86.63)

## Sheet: Supplementary Data 5B
	Younger control	SEO-COPD	p value
Sex (Female/Male)	6/3	8/4	>0.99
Age in years	55.00 (43.00 – 62.00)	51.50 (47.00 – 55.00)	0.36
Pack years	20.00 (1.50 – 52.50)	22.00 (5.00 – 54.00)	>0.99
FEV1%pred	102.20 (91.00 – 127.00)	16.38 (12.00 – 29.90)	<0.0001
FEV1/FVCmax	76.00 (69.00 – 86.63)	27.28 (20.52 – 68.00)	<0.0001
	Older control	Moderate-severe COPD	p value
Sex (Female/Male)	3/6	2/12	0.29
Age in years	74.00 (67.00 – 81.00)	72.00 (67.00 – 81.00)	0.71
Pack years	25.50 (5.00 – 52.50)	41.00 (10.00 – 79.00)	0.51
FEV1%pred	89.24 (75.85 – 133.00)	62.03 (49.66 – 75.36)	<0.0001
FEV1/FVCmax	72.00 (69.00 – 86.15)	60.84 (43.40 – 67.90)	<0.0001
