# Supplementary material for: Fibroblast-derived osteoglycin promotes epithelial cell repair
Source: NPJ Regen Med. 2025 Mar 25;10:16. doi: 10.1038/s41536-025-00404-3 (PMC11937367; doi:10.1038/s41536-025-00404-3)
Supplement: Supplementary file 7 — Supplementary Information [file 41536_2025_404_MOESM7_ESM.xlsx]

## Sheet: Sheet1
AT2 cells	Fibroblasts
Sftpb	Dcn
Sftpc	Lum
Sftpa1	Fbln1
Napsa	Col1a2
Slc34a2	Col6a2
Sftpd	Col6a3
Ctsh	Mmp2
Lrrk2	Fn1
Hopx	Col6a1
Lamp3	Adh1b
