# Supplementary material for: Fibroblast-derived osteoglycin promotes epithelial cell repair
Source: NPJ Regen Med. 2025 Mar 25;10:16. doi: 10.1038/s41536-025-00404-3 (PMC11937367; doi:10.1038/s41536-025-00404-3)
Supplement: Supplementary file 8 — Supplementary Information [file 41536_2025_404_MOESM8_ESM.xlsx]

## Sheet: Sheet1
Sex	Age	Smoking status	Stop since (years)	Pack years	FEV1 (% of predicted post-BD)	FEV1/FVC (% of predicted post-BD)
M/F	Median (range)		Median (range)	Median (range)	Median (range)	Median (range)
5/6	61 (55 – 68)	All ex-smokers	10 (3 – 15)	30 (18 – 45)	16 (11 – 27)	25.6 (17 – 29)
					2 unknown	2 unknown
